# Supplementary material for: Evaluation of Wild Peanut Species and Their Allotetraploids for Resistance against Thrips and Thrips-Transmitted Tomato Spotted Wilt Orthotospovirus (TSWV)
Source: Pathogens. 2023 Aug 28;12(9):1102. doi: 10.3390/pathogens12091102 (PMC10536083; doi:10.3390/pathogens12091102)
Supplement: Supplementary file 1 [file pathogens-12-01102-s001.zip]

Archive with 1 entries (1 files):
- pathogens-2543345-supplementary.pdf
